# Supplementary material for: The Effect of Dietary Supplements on Male Infertility in Terms of Pregnancy, Live Birth, and Sperm Parameters: A Systematic Review and Meta-Analysis
Source: Nutrients. 2025 May 18;17(10):1710. doi: 10.3390/nu17101710 (PMC12113742; doi:10.3390/nu17101710)
Supplement: Supplementary file 1 [file nutrients-17-01710-s001.zip]

Archive with 1 entries (1 files):
- nutrients-3643910-supplementary.pdf
